# Supplementary material for: Influence of Wave-Absorbing Materials on the Heating Efficiency in Microwave Heating Treatment of Contaminated Soil
Source: Materials (Basel). 2023 Dec 15;16(24):7655. doi: 10.3390/ma16247655 (PMC10744507; doi:10.3390/ma16247655)
Supplement: Supplementary file 1 [file materials-16-07655-s001.zip]

Archive with 1 entries (1 files):
- materials-2750409-supplementary.pdf
